# Supplementary material for: Intertemporal decision-making as a mediator between personality traits and self-management in type 2 diabetes: a cross-sectional study
Source: Front Psychol. 2023 Jul 28;14:1210691. doi: 10.3389/fpsyg.2023.1210691 (PMC10422026; doi:10.3389/fpsyg.2023.1210691)
Supplement: Supplementary file 1 [file Table_1.xlsx]

## Sheet: Sheet1
Order	T2DM	Gender	Age	Age group	Ethnicity	Place of residence	Occupation	Living conditions	Education level	Marital Status	Monthly household income	Medical insurance	Disease duration	Medication regimen	Family history of diabetes	Related Diabetes Education	Intertemporal decision-making	neuroticism	conscientiousness	openness	agreeableness	extraversion	Self-Management	Medication	Exercise	Foot care	Diet	Blood Glucose monitoring
1	1	2	32	1	1	2	6	1	3	1	3	1	2	2	1	2	225	26	25	22	34	36	33	1	3	7	16	6
2	1	2	58	3	1	2	3	2	2	2	2	1	4	2	1	2	25	31	22	20	31	33	35	6	7	7	14	1
3	1	2	68	4	1	2	3	4	2	2	1	2	3	4	1	2	175	29	20	28	33	19	25	3	3	4	12	3
4	1	2	74	4	1	1	2	2	1	2	1	1	4	4	2	2	525	25	35	23	39	11	32	5	4	5	13	5
5	1	1	38	1	1	2	1	2	3	2	2	2	2	4	2	2	75	34	29	24	33	21	17	3	3	1	7	3
6	1	2	69	4	2	1	2	2	2	2	1	1	4	2	2	1	225	31	29	30	30	24	30	5	4	7	8	6
7	1	1	44	2	1	1	4	3	3	2	3	1	2	4	2	2	225	28	30	18	32	31	27	3	7	11	3	3
8	1	2	60	4	1	1	6	2	3	2	3	1	4	4	1	1	525	25	38	25	31	29	58	7	10	10	25	6
9	1	2	46	2	1	1	2	2	2	2	1	1	4	4	2	2	475	25	34	22	37	16	45	7	6	8	21	3
10	1	1	48	2	1	2	2	3	1	2	1	1	3	3	2	2	125	27	21	18	36	31	26	6	4	4	8	4
11	1	1	61	4	1	1	3	2	1	2	2	2	4	4	2	2	75	37	30	19	34	20	31	5	4	4	11	7
12	1	1	59	3	1	2	3	2	3	2	3	1	3	3	1	2	575	24	38	22	35	35	59	7	8	5	26	13
13	1	2	70	4	1	2	3	2	4	2	3	1	3	4	1	2	75	19	36	36	31	12	54	7	6	10	19	12
14	1	1	48	2	1	2	1	2	3	2	2	1	3	3	2	2	75	27	26	24	26	26	32	6	6	3	12	5
15	1	2	44	2	2	1	4	3	3	2	3	1	3	2	1	2	275	21	40	17	38	34	42	7	6	11	12	6
16	1	2	32	1	1	2	4	2	3	2	3	1	2	3	1	2	375	26	25	32	25	28	38	6	6	3	21	2
17	1	1	30	1	1	2	1	1	3	1	2	1	2	2	1	2	275	26	27	21	26	36	32	2	8	8	11	3
18	1	2	80	4	1	1	6	2	4	2	3	1	4	4	1	2	125	13	37	23	28	14	47	6	6	7	26	2
19	1	1	60	3	1	2	2	2	3	2	2	1	3	4	1	2	275	22	36	27	36	32	41	7	4	5	18	7
20	1	2	49	2	1	2	2	2	1	2	1	1	2	4	2	2	425	30	44	28	29	28	39	5	4	10	15	5
21	1	2	59	3	1	2	3	2	4	2	2	1	4	3	1	2	425	22	35	33	32	26	46	6	6	9	17	8
22	1	1	55	3	1	1	2	2	1	2	2	1	3	2	2	2	125	23	34	27	32	34	44	7	6	5	24	2
23	1	1	66	4	1	2	2	2	3	2	1	1	3	2	1	1	525	22	34	19	33	28	42	6	7	7	15	7
24	1	1	45	2	1	1	2	2	1	2	1	1	2	3	2	2	125	38	31	21	38	22	24	4	3	3	10	4
25	1	1	47	2	1	2	2	2	1	2	1	2	2	2	2	2	75	25	29	23	20	36	30	7	5	11	4	3
26	1	2	73	3	1	2	3	2	2	2	3	1	3	3	1	1	25	16	29	19	29	34	43	7	6	9	18	3
27	1	2	60	3	1	2	6	2	4	2	3	1	4	4	1	2	125	18	37	25	27	25	54	6	6	14	18	10
28	1	2	42	2	1	2	4	2	3	2	3	1	2	4	2	2	275	33	22	17	36	27	24	7	3	5	6	3
29	1	1	56	3	1	2	3	2	2	2	2	1	2	3	2	2	275	26	28	22	33	26	33	7	7	5	8	6
30	1	1	39	1	1	2	4	2	4	2	3	2	2	3	1	2	125	38	20	24	27	18	20	5	4	3	6	2
31	1	1	57	3	1	2	2	2	2	2	1	1	4	4	2	2	25	28	29	16	26	23	37	6	6	12	10	3
32	1	1	58	3	1	2	6	2	3	2	3	1	4	3	2	2	575	13	37	24	30	33	49	7	12	7	19	4
33	1	1	41	2	1	2	4	2	3	2	3	1	3	3	2	2	275	36	26	24	22	19	31	1	8	5	13	4
34	1	2	46	2	1	1	2	2	2	2	2	1	4	3	2	2	625	12	35	34	28	28	50	5	6	9	24	6
35	1	2	62	4	1	2	3	2	4	2	3	2	3	3	1	1	375	16	39	23	36	33	64	7	10	13	22	12
36	1	2	61	4	2	1	3	4	2	2	2	2	4	3	1	2	275	24	33	27	26	18	43	5	3	11	12	12
37	1	1	46	2	2	1	7	2	3	2	3	1	4	4	2	2	575	15	34	32	37	22	51	6	8	9	24	4
38	1	2	53	3	1	2	2	2	1	2	2	1	2	4	1	2	225	28	22	18	22	19	38	7	5	8	14	4
39	1	2	59	3	1	2	2	4	1	2	1	2	3	3	2	2	125	36	24	21	34	20	23	4	3	3	9	4
40	1	2	46	2	1	1	2	2	1	2	1	1	4	3	2	2	125	14	34	23	30	18	46	7	5	13	19	2
41	1	2	55	3	2	2	2	2	2	2	1	1	4	3	1	1	75	22	31	31	38	23	41	5	8	9	14	5
42	1	1	49	2	1	2	2	2	2	2	2	1	2	4	2	2	425	28	31	34	30	21	38	7	8	10	11	2
43	1	2	52	3	1	2	2	2	3	2	2	1	2	3	2	1	75	19	31	14	38	24	42	4	5	8	21	4
44	1	1	42	2	1	1	2	2	1	2	1	1	2	3	2	2	25	36	16	20	37	28	23	4	7	4	7	1
45	1	1	43	2	2	1	2	2	2	2	1	1	2	3	2	2	25	37	20	31	28	22	16	6	2	4	1	3
46	1	1	46	2	1	1	2	2	1	2	1	1	2	4	2	2	25	31	24	16	35	36	26	6	5	8	4	3
47	1	2	69	4	1	1	3	4	2	2	3	1	3	3	1	1	125	15	33	16	31	34	43	7	7	4	21	4
48	1	2	44	2	1	1	4	2	4	2	2	2	3	3	2	2	75	29	31	34	35	16	39	7	9	1	15	7
49	1	1	61	4	1	1	3	2	3	2	3	2	4	2	1	2	225	28	36	18	34	26	50	7	6	12	17	8
50	1	2	81	4	1	2	3	4	3	2	2	1	4	4	1	1	125	28	42	28	32	35	45	7	5	4	24	5
51	1	2	62	4	1	2	2	2	1	2	1	1	3	2	2	2	375	23	36	28	31	28	45	6	6	7	22	4
52	1	2	53	3	1	2	2	2	2	2	1	1	4	3	2	2	75	15	32	16	40	32	43	7	7	9	15	5
53	1	2	68	4	1	2	3	2	2	2	3	2	4	4	1	2	575	27	36	24	35	25	44	6	5	7	17	9
54	1	1	45	2	1	1	1	2	3	2	3	1	3	3	2	2	75	29	25	29	36	26	40	6	5	6	16	7
55	1	1	49	2	1	1	2	2	2	2	2	1	2	2	1	2	575	24	36	32	35	33	43	7	6	5	22	3
56	1	2	63	4	1	1	2	4	2	2	1	1	4	4	1	2	325	32	30	35	38	37	32	5	3	6	12	6
57	1	2	45	2	1	1	2	2	2	2	1	1	4	4	1	2	525	24	31	19	36	26	43	6	7	14	8	8
58	1	2	70	4	1	2	3	2	4	2	3	2	4	4	1	2	375	18	32	25	31	26	58	6	9	13	16	14
59	1	2	53	3	1	1	2	2	2	2	2	1	2	2	2	1	75	18	41	26	34	23	43	6	5	7	24	1
60	1	2	25	1	1	1	6	2	4	2	2	1	2	1	2	2	125	23	19	24	31	25	13	2	1	6	1	3
61	1	1	73	4	1	1	3	2	2	2	2	2	3	2	2	1	125	36	28	23	37	17	36	6	5	5	15	5
62	1	1	41	2	2	1	2	2	2	2	1	1	2	3	1	1	325	24	27	35	33	34	28	4	4	3	13	4
63	1	2	57	3	1	2	3	2	3	2	2	2	3	2	1	2	25	29	32	18	26	36	36	7	5	4	18	2
64	1	1	30	1	1	2	6	2	4	2	3	1	1	3	1	2	125	28	22	21	25	36	36	6	5	8	14	3
65	1	1	35	1	1	2	4	2	4	1	2	2	2	3	1	2	25	34	41	37	27	18	36	5	6	8	10	7
66	1	2	74	4	1	1	7	4	3	2	3	1	4	4	1	2	375	29	34	34	33	36	48	7	7	14	14	6
67	1	1	53	3	1	2	2	2	2	2	1	1	2	4	1	2	725	30	33	33	39	34	41	6	8	8	14	5
68	1	2	52	3	1	2	2	2	2	2	1	1	4	4	1	2	625	30	32	33	25	28	41	4	8	9	11	9
69	1	2	52	3	1	1	2	2	2	2	1	2	1	4	1	1	225	24	40	41	33	21	35	6	5	3	14	7
70	1	2	55	3	1	2	5	2	4	2	2	1	2	3	1	2	25	36	29	38	37	26	28	2	7	3	15	1
71	1	1	55	3	1	1	2	4	2	2	1	1	3	4	1	2	175	22	42	33	30	30	35	6	8	11	6	4
72	1	1	55	3	2	1	2	4	2	2	1	1	2	4	2	1	75	16	26	20	44	32	44	7	6	4	21	6
73	1	1	53	3	1	2	4	4	4	2	2	1	2	2	1	2	525	35	43	37	32	27	34	7	8	6	11	2
74	1	1	58	3	1	2	3	2	3	2	2	1	3	2	2	1	275	32	31	39	39	30	42	5	5	11	19	2
75	1	2	60	3	1	2	3	4	3	2	1	2	3	4	1	2	525	34	31	36	34	26	32	7	7	6	9	3
76	1	2	60	3	1	2	3	4	3	2	2	2	3	4	1	2	225	31	39	33	31	35	44	4	5	5	16	14
77	1	2	57	3	1	2	3	4	3	2	1	1	4	4	2	1	75	32	37	44	30	33	35	6	4	9	13	3
78	1	1	56	3	1	1	2	2	2	2	2	1	3	2	1	2	375	19	31	29	34	14	39	6	3	6	19	5
79	1	2	55	3	1	1	2	2	2	2	1	1	3	2	1	2	75	23	41	26	31	29	41	5	4	5	20	7
80	1	2	55	3	1	2	3	2	3	2	2	1	3	4	1	2	275	33	37	25	42	24	33	4	8	8	11	2
81	1	1	53	3	1	2	7	2	3	2	3	1	4	2	2	2	275	29	40	40	36	35	47	7	8	12	13	7
82	1	2	53	3	1	1	2	2	1	2	1	1	3	2	2	2	175	25	37	28	36	28	39	6	7	6	14	6
83	1	1	46	2	1	2	1	2	2	2	3	1	2	2	1	2	175	29	40	32	28	26	36	6	3	6	17	4
84	1	2	44	2	1	2	4	2	4	2	2	1	2	2	1	2	275	35	30	37	44	27	34	7	4	6	12	5
85	1	2	67	4	1	1	2	2	1	2	2	1	4	2	2	1	475	25	37	28	26	38	39	5	5	9	15	5
86	1	2	69	4	1	1	3	2	3	2	2	1	4	2	1	1	175	28	40	31	27	33	41	7	6	14	7	7
87	1	1	65	4	1	1	2	4	1	2	2	1	4	2	2	2	175	26	35	29	29	31	41	4	9	6	19	3
88	1	1	52	3	1	2	2	2	1	2	1	1	3	4	2	2	25	17	30	21	36	31	28	5	3	4	15	1
89	1	1	51	3	1	2	2	2	2	2	1	2	2	3	2	2	175	17	31	29	33	32	28	7	2	4	7	8
90	1	2	39	1	1	2	4	3	3	2	3	1	2	3	2	2	175	33	32	30	29	24	33	7	8	7	8	3
91	1	2	62	4	1	1	2	2	3	2	1	1	2	2	1	2	275	25	35	40	39	27	46	7	7	6	22	4
92	1	1	60	3	1	2	3	2	3	2	1	1	3	4	2	2	75	33	32	23	28	24	25	5	4	4	11	1
93	1	1	56	3	1	1	2	2	2	2	2	1	3	2	1	2	75	16	26	29	33	23	45	6	6	8	19	6
94	1	2	56	3	1	1	2	2	2	2	1	1	3	2	1	1	25	26	32	22	32	32	35	6	7	5	14	3
95	1	2	55	3	2	2	3	2	3	2	1	2	2	2	1	1	75	32	31	34	29	25	35	4	8	5	15	3
96	1	1	55	3	1	1	2	2	2	2	2	1	3	2	2	2	175	26	25	11	30	32	40	5	7	4	17	7
97	1	2	55	3	1	1	6	2	4	2	3	1	2	4	2	2	725	28	34	32	25	34	45	7	10	8	12	8
98	1	2	55	3	1	1	4	1	4	2	2	1	3	3	1	2	475	28	39	31	28	28	41	7	9	9	14	2
99	1	2	55	3	1	1	2	2	2	2	1	1	4	4	1	2	175	26	36	32	31	36	32	7	5	4	12	4
100	1	2	53	3	1	2	2	4	2	2	1	1	4	2	2	2	175	29	33	32	39	26	38	7	3	9	13	6
101	1	2	64	4	1	1	3	4	2	2	2	1	4	2	1	2	175	27	32	37	30	32	37	6	5	10	13	3
102	1	2	64	4	1	1	2	2	1	2	1	1	4	4	2	2	25	26	36	31	36	31	40	6	9	10	8	7
103	1	2	66	4	1	2	2	2	1	2	1	1	4	2	2	2	175	30	33	33	33	33	41	6	9	11	8	7
104	1	1	37	1	1	1	1	2	3	2	2	1	2	3	1	2	75	33	37	25	31	23	33	7	9	4	8	5
105	1	2	70	4	1	1	2	2	1	2	2	1	4	4	2	2	75	15	40	26	40	23	45	7	9	14	7	8
106	1	2	42	2	1	2	4	2	3	2	2	2	2	3	1	2	225	33	31	35	36	31	26	7	3	6	9	1
107	1	2	75	4	1	1	2	2	2	2	1	1	3	4	1	2	175	16	36	26	42	32	41	7	4	9	13	8
108	1	2	60	3	1	1	3	4	4	2	2	2	4	2	1	1	175	27	32	34	31	33	37	3	3	7	19	5
109	1	1	60	3	1	2	2	2	1	2	1	2	3	2	1	2	275	30	32	33	41	28	41	7	7	4	15	8
110	1	1	41	2	1	2	4	2	4	2	2	2	2	4	1	1	275	32	20	27	38	33	22	5	2	4	9	2
111	1	2	56	3	1	1	2	2	2	2	1	1	4	2	1	2	125	19	36	24	39	27	38	4	7	5	17	5
112	1	2	56	3	1	1	2	2	1	2	1	2	3	3	1	2	325	24	39	28	28	21	35	7	1	7	15	5
113	1	1	55	3	1	1	2	2	1	2	2	1	3	2	1	2	25	23	42	32	42	30	35	2	7	5	15	6
114	1	2	53	3	1	1	7	2	3	2	3	1	3	4	1	2	175	14	38	38	42	35	47	7	9	11	14	6
115	1	1	60	3	1	1	3	4	3	2	1	2	3	2	1	2	75	37	29	35	34	20	22	4	2	2	12	2
116	1	2	60	3	1	1	2	2	1	2	1	1	4	4	1	2	25	19	28	30	36	36	30	6	6	0	12	6
117	1	2	61	4	1	1	3	2	3	2	2	1	4	4	1	2	175	27	44	38	37	27	50	5	7	14	20	4
118	1	2	65	4	1	2	3	2	2	2	3	2	3	3	1	2	225	33	37	33	39	23	40	4	9	10	14	3
119	1	2	68	4	1	2	2	4	2	2	1	1	4	4	2	2	175	29	34	32	35	34	43	6	7	12	13	5
120	1	2	78	4	1	1	7	4	4	2	3	1	3	4	1	2	325	26	35	25	33	30	53	6	6	14	20	7
121	1	2	47	2	1	2	1	2	2	2	2	1	2	3	1	1	75	27	36	30	39	28	29	4	6	2	14	3
122	1	1	66	4	1	2	2	2	2	2	2	1	4	4	1	2	275	31	34	34	38	31	34	3	8	6	11	6
123	1	2	62	4	1	1	2	2	2	2	1	1	4	3	2	1	75	24	39	35	48	45	40	7	5	10	14	4
124	1	2	62	4	1	1	6	2	4	2	3	1	4	4	1	2	275	24	28	28	29	27	47	6	6	8	19	8
125	1	1	58	3	1	1	2	4	1	2	2	1	4	4	2	1	175	25	34	27	42	27	36	4	9	10	8	5
126	1	2	57	3	2	1	5	4	4	2	3	1	4	2	2	2	375	27	40	37	34	32	49	6	9	14	14	6
127	1	2	57	3	1	1	2	2	1	2	1	1	4	4	1	2	75	19	28	28	30	13	31	4	6	0	14	7
128	1	2	56	3	1	1	2	4	1	2	2	1	4	3	1	2	275	20	34	25	30	30	44	5	6	11	18	4
129	1	1	56	3	1	1	2	2	1	2	1	2	3	3	1	2	275	21	25	21	39	41	43	5	7	6	20	5
130	1	2	58	3	1	1	3	2	3	2	3	1	4	2	2	2	525	28	35	31	28	28	41	7	6	12	13	3
131	1	1	58	3	1	2	2	2	2	2	1	1	3	4	1	1	225	31	20	29	36	27	32	7	5	9	8	3
132	1	1	60	3	1	2	3	2	3	2	2	1	3	4	1	2	25	32	31	29	42	25	31	4	5	3	13	6
133	1	1	60	3	1	2	3	2	3	2	2	1	4	4	1	2	25	32	31	26	35	25	32	5	4	1	18	4
134	1	2	60	3	1	1	3	2	3	2	2	1	3	2	2	2	225	28	36	31	35	28	38	7	6	11	7	7
135	1	1	38	1	1	2	4	2	4	2	3	2	2	2	1	2	175	31	32	25	39	35	33	4	8	4	13	4
136	1	1	27	1	2	1	7	2	4	2	2	1	1	3	1	2	25	36	43	37	41	27	29	4	7	8	7	3
137	1	2	63	4	1	1	2	4	1	2	1	1	4	4	1	1	325	15	41	16	35	35	39	4	8	5	15	7
138	1	1	64	4	1	1	2	4	2	2	2	1	4	4	2	2	75	24	39	26	31	29	40	6	10	10	8	6
139	1	2	76	4	1	1	3	4	2	2	3	1	3	4	1	2	275	28	40	31	34	29	39	6	7	9	13	4
140	1	1	45	2	1	2	4	2	4	2	2	2	2	2	1	2	475	33	37	25	34	24	33	7	6	4	14	2
141	1	2	41	2	1	2	2	2	1	2	1	1	2	2	2	2	25	31	34	21	34	31	24	4	5	5	7	3
142	1	2	70	4	1	2	3	2	3	2	1	1	4	3	1	2	25	31	34	34	31	31	34	6	9	2	12	5
143	1	2	69	4	1	2	3	2	2	2	2	1	4	4	1	2	275	34	42	30	32	24	32	7	0	7	16	2
144	1	2	67	4	1	1	2	2	2	2	2	1	4	2	2	2	75	21	46	37	43	30	43	7	9	9	11	7
145	1	1	65	4	1	2	2	4	1	2	1	1	3	4	2	2	75	30	40	33	31	28	27	6	4	9	5	3
146	1	2	65	4	1	1	2	4	1	2	1	1	2	4	1	2	75	25	37	33	30	40	34	6	3	4	15	6
147	1	2	65	4	1	1	2	4	1	2	1	1	3	2	1	2	275	20	34	27	29	27	41	7	8	5	16	5
148	1	1	65	4	1	1	3	2	3	2	2	1	3	4	1	2	175	27	35	40	31	27	42	6	7	7	15	7
149	1	2	66	4	1	1	2	2	2	2	1	2	4	4	1	2	225	26	35	25	33	31	41	7	6	14	7	7
150	1	2	67	4	1	1	2	2	1	2	2	1	4	3	1	1	225	19	27	26	30	27	38	5	3	6	15	9
151	1	1	33	1	1	2	4	2	4	2	2	1	3	3	2	2	175	34	30	22	32	19	18	3	2	2	7	4
152	1	2	70	4	1	1	2	2	1	2	1	1	4	4	2	2	225	26	35	40	38	30	50	6	6	6	19	13
153	1	2	60	3	1	1	3	2	4	2	3	1	4	3	1	2	75	28	35	31	26	34	41	7	9	8	12	5
154	1	1	37	1	1	1	4	2	3	2	2	2	2	3	2	2	75	31	33	17	38	26	24	4	9	5	4	2
155	1	1	59	3	1	2	3	2	4	2	1	1	4	4	2	1	75	33	32	35	37	13	31	6	3	6	11	5
156	1	2	69	4	2	2	3	4	2	2	3	2	4	3	1	2	175	20	47	35	37	30	44	7	7	9	15	6
157	1	1	54	3	1	1	2	4	2	2	2	1	4	4	1	2	175	19	24	23	34	27	38	4	6	8	13	7
158	1	1	53	3	1	1	2	2	1	2	1	1	3	2	1	2	175	20	36	24	32	27	41	6	9	4	18	4
159	1	2	52	3	1	1	2	2	1	2	2	1	4	4	1	2	25	25	37	25	33	41	36	5	7	3	14	7
160	1	2	50	2	1	2	2	2	2	2	1	2	3	4	2	2	375	30	33	33	32	31	41	7	6	8	13	7
161	1	2	48	2	1	1	2	2	1	2	3	1	3	2	2	2	175	25	38	35	32	28	37	7	5	6	15	4
162	1	2	43	2	1	2	4	2	4	2	2	2	3	2	1	2	75	34	31	37	35	26	36	5	6	4	19	2
163	1	2	79	4	1	2	3	4	1	2	2	1	4	3	1	1	175	28	35	31	30	33	44	6	7	9	14	8
164	1	1	50	2	1	1	2	2	2	2	2	1	3	2	1	2	75	24	38	39	37	21	34	7	5	7	11	4
165	1	2	51	3	1	2	2	2	2	2	1	2	3	4	1	2	75	31	33	38	24	26	42	6	7	5	20	4
166	1	2	51	3	1	2	2	2	2	2	1	1	4	2	2	2	175	29	34	32	32	34	40	7	6	9	13	5
167	1	2	78	4	1	2	3	4	2	2	2	2	4	3	2	1	475	34	31	37	29	26	46	6	9	11	12	8
168	1	2	38	1	1	2	2	2	4	1	1	1	1	3	1	1	175	36	29	30	31	20	23	7	3	5	6	2
169	1	1	78	4	1	2	3	4	4	2	2	2	4	4	2	2	175	28	34	42	34	28	46	4	9	7	18	8
170	1	2	52	3	1	2	5	2	1	2	2	1	4	4	2	2	225	36	29	25	33	26	31	7	6	2	10	6
171	1	2	52	3	1	2	2	2	1	2	2	1	4	4	1	2	75	30	40	18	29	34	41	5	5	10	13	8
172	1	1	53	3	1	2	6	2	3	2	3	1	2	4	2	2	175	28	36	31	42	33	45	6	8	12	13	6
173	1	2	54	3	1	1	2	4	1	2	2	1	4	4	2	2	175	26	36	29	30	31	38	7	7	0	18	6
174	1	1	55	3	1	1	2	2	2	2	3	1	3	2	1	2	25	23	41	34	34	29	40	7	8	5	15	5
175	1	2	55	3	1	2	2	4	2	2	1	1	4	3	1	1	175	30	32	33	34	28	34	6	7	7	7	7
176	1	2	55	3	1	2	2	2	1	2	1	2	4	4	2	2	175	31	21	38	27	27	29	3	7	7	8	4
177	1	2	55	3	1	2	2	4	1	2	3	1	4	2	2	2	175	29	33	32	30	26	38	6	5	10	14	3
178	1	2	53	3	2	2	1	2	3	2	2	1	3	2	1	2	25	29	31	27	31	26	35	6	5	6	14	4
179	1	2	53	3	1	1	1	2	3	2	2	2	3	4	1	2	25	15	37	13	27	35	39	4	8	5	15	7
180	1	2	54	3	1	1	2	4	1	2	1	1	4	2	1	2	175	25	38	34	33	36	37	7	3	11	12	4
181	1	2	53	3	1	1	2	2	2	2	1	1	3	2	1	2	275	24	38	35	41	42	40	4	3	12	16	5
182	1	2	52	3	1	1	7	4	4	2	3	1	3	4	1	1	175	28	34	32	36	28	45	5	8	6	19	7
183	1	1	37	1	1	1	2	2	1	2	1	1	1	3	2	2	75	38	30	23	28	17	17	2	0	6	7	2
184	1	1	61	4	1	2	2	2	2	2	1	1	3	3	1	1	225	39	26	38	31	23	19	1	0	0	14	4
185	1	1	45	2	1	1	2	2	1	2	1	1	2	3	2	2	225	39	27	32	39	23	23	4	3	2	8	6
186	1	1	43	2	1	2	7	2	2	2	3	1	1	3	2	2	175	48	33	35	35	24	25	2	5	5	5	8
187	1	2	55	3	2	1	2	2	2	2	1	1	2	2	1	2	25	37	28	38	32	19	28	5	3	7	9	4
188	1	1	45	2	1	1	5	2	4	2	2	1	2	4	1	2	275	38	28	38	37	10	28	5	5	6	7	5
189	1	1	60	3	1	1	3	2	2	2	1	1	3	4	2	1	375	43	30	30	24	19	32	6	8	5	7	6
190	1	2	36	1	1	2	7	2	4	2	2	1	2	4	1	1	25	43	33	28	18	25	32	7	7	0	15	3
191	1	2	72	4	1	2	3	2	2	2	3	1	4	4	2	2	25	40	30	30	39	23	33	5	5	3	12	8
192	1	1	63	4	1	2	3	4	2	2	1	1	3	4	1	2	225	40	26	30	30	23	33	5	9	7	8	4
193	1	2	38	1	1	1	1	2	2	2	2	1	2	3	1	2	575	38	30	35	22	17	34	1	9	8	11	5
194	1	1	65	4	2	1	3	2	4	2	3	1	4	3	1	2	175	38	30	36	34	17	34	7	8	4	9	6
195	1	1	33	1	1	2	1	2	3	2	2	1	2	4	1	2	225	38	29	46	35	15	34	7	4	5	15	3
196	1	2	78	4	1	2	3	2	2	2	2	1	4	2	1	2	75	39	33	40	35	25	36	5	9	5	13	4
197	1	2	69	4	1	2	3	2	1	2	1	1	4	3	1	1	175	39	29	34	30	25	36	5	6	4	18	3
198	1	2	57	3	1	2	2	2	1	2	1	1	4	3	1	1	475	39	37	40	32	25	44	3	8	5	16	12
199	1	1	47	2	1	1	2	2	1	2	1	1	2	3	2	2	75	38	27	30	24	19	25	5	5	3	11	1
200	1	1	42	2	1	2	2	2	2	2	1	1	2	3	1	1	25	33	28	17	34	13	21	5	2	2	11	1
201	1	2	74	4	1	2	3	4	2	2	1	1	2	3	2	1	25	38	25	25	32	26	30	6	5	3	12	4
202	1	2	65	4	1	1	2	2	1	2	1	1	4	4	2	1	575	30	36	31	40	28	41	7	6	5	18	4
203	1	1	42	2	1	2	2	2	1	2	1	1	2	3	2	1	75	37	31	18	33	23	21	4	3	3	9	2
204	1	1	74	4	1	2	3	2	2	2	2	1	4	4	1	2	175	33	30	16	33	20	32	6	4	4	15	3
205	1	1	39	1	1	2	2	2	1	2	1	1	2	3	1	1	75	34	31	19	36	13	27	4	3	4	14	2
206	1	1	63	4	1	1	3	2	1	2	2	2	4	3	1	2	475	26	33	21	32	27	44	7	7	7	16	7
207	1	1	61	4	1	2	3	2	2	2	1	2	4	3	1	1	175	32	27	36	39	29	28	4	4	5	11	4
208	1	2	62	4	1	1	3	2	2	2	2	1	3	3	2	1	375	23	34	21	37	14	35	6	5	6	14	4
209	1	1	36	1	2	1	2	2	1	2	1	1	1	2	2	2	25	34	30	22	36	19	24	4	3	3	12	2
210	1	1	61	4	1	2	6	2	4	2	3	2	2	3	2	2	625	18	34	37	33	26	49	7	11	9	17	5
211	1	1	67	4	1	1	3	2	2	2	2	1	4	4	2	2	375	24	36	31	31	28	43	7	6	8	16	6
212	1	2	60	3	1	1	3	2	2	2	3	2	4	4	1	2	475	22	33	27	26	28	44	7	7	6	17	7
213	1	2	54	3	1	1	6	2	4	2	3	1	3	4	1	2	375	26	36	37	28	26	47	6	7	11	16	7
214	1	1	63	4	1	2	3	4	2	2	3	2	4	3	2	2	375	27	32	27	31	33	50	7	12	12	14	5
215	1	2	64	4	1	1	3	2	1	2	2	1	4	3	2	2	275	28	37	36	39	47	41	7	10	8	12	4
216	1	1	52	3	1	1	3	2	1	2	2	2	2	3	1	2	25	21	26	29	32	28	24	4	3	2	13	2
217	1	2	73	4	1	2	2	2	2	2	2	1	3	4	1	1	375	16	36	27	33	18	44	6	5	10	18	5
218	1	2	87	4	1	2	6	2	4	2	3	1	3	4	2	2	475	18	40	19	38	36	48	7	8	10	15	8
219	1	2	45	2	1	1	2	2	1	2	1	1	3	3	1	2	375	21	35	32	34	37	42	6	10	8	12	6
220	1	2	45	2	1	2	2	2	3	2	1	2	2	2	1	2	75	36	27	18	33	27	23	4	3	5	8	3
221	1	2	52	3	1	2	3	2	3	2	2	2	3	3	2	2	375	16	35	18	36	36	42	7	6	9	16	4
222	1	2	60	3	1	2	3	2	4	2	2	2	4	3	1	1	575	24	34	17	32	31	50	6	12	11	16	5
223	1	1	56	3	1	2	3	2	2	2	2	2	3	4	2	1	225	24	35	33	38	28	42	7	4	9	15	7
224	1	1	36	1	1	2	1	2	3	2	2	2	2	3	1	2	75	35	26	35	39	24	29	7	5	4	10	3
225	1	2	41	2	1	2	1	2	3	2	3	1	2	3	1	1	275	25	33	28	36	27	39	7	11	5	10	6
226	1	1	59	3	1	1	3	2	3	2	2	2	4	3	1	1	575	16	26	22	31	25	41	7	5	12	11	6
227	1	1	68	4	1	1	3	2	2	2	2	2	3	3	2	1	375	35	27	35	21	22	25	5	4	5	8	3
228	1	2	53	3	1	2	3	2	2	2	2	2	3	3	2	2	225	22	34	29	32	28	40	7	6	10	12	5
229	1	1	65	4	2	1	7	4	3	2	3	1	3	4	1	2	575	23	37	26	30	26	47	7	7	11	16	6
230	1	1	39	1	1	1	1	2	2	2	1	2	1	4	2	2	75	31	26	29	25	28	25	4	5	3	11	2
231	1	2	64	4	1	2	3	2	3	2	2	2	4	4	2	2	475	26	35	25	36	40	50	6	7	12	20	5
232	1	2	45	2	1	2	2	2	1	2	1	1	2	4	2	2	25	31	23	36	33	26	18	4	3	2	7	2
233	1	1	57	3	1	1	3	4	2	2	1	2	3	3	1	1	25	33	23	35	26	28	29	3	7	7	8	4
234	1	2	68	4	1	1	3	2	1	2	2	1	4	3	1	2	475	27	36	28	37	24	43	4	11	10	13	5
235	1	2	79	4	1	2	6	2	3	2	3	2	4	3	1	2	375	29	41	36	33	29	49	7	7	14	14	7
236	1	2	53	3	1	1	2	2	2	2	1	1	3	2	1	1	275	18	27	26	37	17	33	4	3	6	12	8
237	1	2	55	3	1	2	6	2	4	2	3	1	4	3	1	1	475	22	33	28	32	31	46	6	7	12	15	6
238	1	1	56	3	1	1	7	2	3	2	3	1	4	3	1	1	575	16	35	37	38	33	53	7	7	12	19	8
239	1	2	62	4	1	1	3	4	3	2	2	1	4	3	2	2	75	36	25	38	36	26	25	5	3	3	11	3
240	1	2	54	3	1	1	3	2	2	2	1	1	3	3	1	2	175	33	28	39	36	29	28	6	3	3	14	2
